# Supplementary material for: VAR2CSA Signatures of High Plasmodium falciparum Parasitemia in the Placenta
Source: PLoS One. 2013 Jul 25;8(7):e69753. doi: 10.1371/journal.pone.0069753 (PMC3723727; doi:10.1371/journal.pone.0069753)
Supplement: Dataset S1 — Multiple alignment of DBL2X sequences. Alignment of 176 unique amino acid sequences transcribed by 20 P. falciparum placental isolates. Segments containing signatures of high parasite density are colored. (XLSX) [file pone.0069753.s003.xlsx]

## Sheet: Full1
sequence ID	clones	1	2	3	4	5	6	7	8	9	10	11	12	13	14	15	16	17	18	19	20	21	22	23	24	25	26	27	28	29	30	31	32	33	34	35	36	37	38	39	40	41	42	43	44	45	46	47	48
E1_PLC1	1	E	Y	T	K	D	L	E	L	N	L	Q	K	I	F	G	K	L	F	R	K	Y	I	K	K	N	I	S	T	-	E	Q	D	T	L	Y	S	S	L	D	E	L	R	E	S	W	W	N	T
E1_PLC10	1	E	Y	T	K	D	L	E	L	N	L	Q	Q	I	F	G	K	L	F	R	K	Y	I	K	K	N	I	S	T	-	E	Q	G	T	L	Y	S	S	L	D	E	L	R	E	S	W	W	N	T
E1_PLC11	1	E	Y	T	K	G	L	E	L	N	L	Q	Q	I	F	G	K	L	F	R	K	Y	I	K	K	N	I	S	T	-	E	Q	D	T	L	Y	S	S	P	D	E	L	R	E	S	W	W	N	T
E1_PLC12	1	E	Y	T	K	D	L	E	L	N	L	Q	K	I	F	G	K	L	F	R	K	Y	I	K	K	N	I	S	T	-	E	Q	D	T	L	Y	S	S	L	D	E	L	R	E	S	W	W	N	T
E1_PLC13	1	E	Y	T	K	D	L	E	L	N	L	Q	Q	I	F	G	K	L	F	R	K	Y	I	K	K	N	I	S	T	-	E	Q	H	T	L	Y	S	S	L	D	E	L	R	E	S	W	W	N	T
E1_PLC15	1	E	Y	T	K	D	L	E	L	N	L	Q	Q	I	F	G	K	L	F	R	K	Y	I	K	K	N	I	S	T	-	E	Q	D	T	L	Y	S	S	L	D	E	L	R	E	S	W	W	N	T
E1_PLC17	1	D	F	T	K	D	L	E	L	N	L	Q	Q	I	F	G	K	L	F	R	K	Y	I	K	K	N	I	S	T	-	E	Q	D	T	L	Y	S	S	L	D	E	L	R	E	S	W	W	N	T
E1_PLC18	1	E	Y	T	K	D	L	E	L	N	L	Q	Q	I	F	G	K	P	F	R	K	Y	I	K	K	N	I	S	T	-	E	Q	D	T	L	Y	S	S	L	D	E	L	R	E	S	W	W	N	T
E1_PLC19	1	E	Y	T	K	D	L	E	L	N	L	Q	K	I	F	G	K	L	F	R	K	Y	I	K	K	N	I	S	T	-	E	Q	D	T	L	Y	S	S	L	D	E	L	R	E	S	W	W	N	T
E1_PLC2	1	E	Y	T	K	D	L	E	L	N	L	Q	Q	I	F	G	K	L	F	R	K	Y	I	K	K	N	I	S	T	-	E	Q	D	T	L	Y	S	S	L	D	E	L	R	E	S	W	W	N	T
E1_PLC20	1	E	Y	T	K	D	L	E	L	N	L	Q	Q	I	F	G	K	L	F	R	K	Y	I	K	K	N	I	S	T	-	E	Q	D	T	L	Y	S	S	L	D	E	L	R	E	S	W	W	N	T
E1_PLC22	1	D	F	T	K	D	L	E	L	N	L	Q	Q	I	F	G	K	L	F	R	K	Y	I	K	K	N	I	S	T	-	E	Q	D	T	L	Y	S	S	L	D	E	L	R	E	S	W	W	N	T
E1_PLC5	1	E	Y	T	K	D	L	E	L	N	L	Q	K	I	F	G	K	L	F	R	K	Y	I	K	K	N	I	S	T	-	E	Q	D	T	L	Y	S	S	L	D	E	L	R	E	S	W	W	N	T
E1_PLC6	1	E	Y	T	K	D	L	E	L	N	L	Q	K	I	F	G	K	L	F	R	K	Y	I	K	K	N	I	S	T	-	E	Q	D	T	L	Y	S	S	L	D	E	L	R	E	S	R	W	N	T
E1_PLC8	1	E	Y	T	K	D	L	E	L	N	L	Q	K	I	F	G	K	L	F	R	K	Y	I	K	K	N	I	S	T	-	E	Q	D	T	L	Y	S	S	L	D	E	L	R	E	S	W	W	N	T
E1_PLC9	1	E	Y	T	K	D	L	E	L	N	L	Q	Q	I	F	G	K	L	F	R	K	Y	I	K	K	N	I	S	T	-	E	Q	D	T	L	Y	S	P	L	D	E	L	R	E	S	W	W	N	T
E1_PLCPER16	1	E	Y	T	K	D	L	E	L	N	L	Q	K	I	F	G	K	L	F	R	K	Y	I	K	K	N	I	S	T	-	E	Q	D	T	L	Y	S	S	L	D	E	L	R	E	S	W	W	N	T
E1_PLCPER21	1	E	Y	T	K	D	L	E	L	N	L	Q	K	I	F	G	K	L	F	R	K	Y	I	K	K	N	I	S	T	-	E	Q	D	T	L	Y	S	S	L	D	E	L	R	E	S	W	W	N	T
E1_PLCPER3	3	E	Y	T	K	D	L	E	L	N	L	Q	Q	I	F	G	K	L	F	R	K	Y	I	K	K	N	I	S	T	-	E	Q	D	T	L	Y	S	S	L	D	E	L	R	E	S	W	W	N	T
E1_PLCPER4	1	E	Y	T	K	D	L	E	L	N	L	Q	K	A	F	G	K	L	F	R	K	Y	I	K	K	N	I	S	T	-	E	Q	D	T	L	Y	S	S	L	D	E	L	R	E	S	W	W	N	T
E10_PLC1	1	E	Y	T	K	D	L	E	L	N	L	Q	K	A	F	G	K	L	F	R	K	Y	I	K	K	N	N	T	A	-	E	Q	D	T	S	Y	S	S	L	A	E	L	R	E	S	W	W	N	T
E10_PLC10	1	E	Y	T	K	D	L	E	L	N	L	Q	K	A	F	G	K	L	F	R	K	Y	I	K	K	N	N	T	A	-	E	Q	D	T	S	Y	S	S	L	D	E	L	R	E	S	W	W	N	T
E10_PLC11	1	E	Y	T	K	D	L	E	L	N	L	Q	K	A	F	G	K	L	F	R	K	Y	I	K	K	N	N	T	A	-	E	Q	D	T	S	Y	S	S	L	D	E	L	R	E	S	W	W	N	T
E10_PLC12	3	E	Y	T	K	D	L	E	L	N	L	Q	K	A	F	G	K	L	F	R	K	Y	I	K	K	N	N	T	A	-	E	Q	D	T	S	Y	S	S	L	D	E	L	R	E	S	W	W	N	T
E10_PLC13	1	E	Y	T	K	D	L	E	L	N	L	Q	K	A	F	G	K	L	F	R	K	Y	I	K	K	N	N	T	A	-	E	Q	D	T	S	Y	S	S	L	D	E	L	R	E	S	W	W	N	T
E10_PLC14	1	E	Y	T	K	D	L	E	L	N	L	Q	K	A	F	G	K	L	F	R	K	Y	I	K	K	N	N	T	A	-	E	Q	D	T	S	Y	S	S	L	A	E	L	R	E	S	W	W	N	T
E10_PLC15	1	E	Y	T	K	D	L	E	L	N	L	Q	K	A	F	G	K	L	F	R	K	Y	I	K	K	N	N	T	A	-	E	Q	D	T	S	Y	S	S	L	A	E	L	R	E	S	W	W	N	T
E10_PLC17	1	E	Y	T	K	D	L	E	L	N	L	Q	K	A	F	G	K	L	F	R	K	Y	I	K	K	N	N	T	A	-	E	Q	D	T	S	Y	S	S	L	D	E	L	R	E	S	W	W	N	T
E10_PLC2	1	E	Y	T	K	D	L	E	L	N	L	Q	K	I	F	G	K	L	F	R	K	Y	I	K	K	N	N	T	A	-	E	Q	D	T	S	Y	S	S	L	A	E	L	R	E	S	W	W	N	T
E10_PLC20	1	E	Y	T	K	D	L	E	L	N	L	Q	K	A	F	G	K	L	F	R	K	Y	I	K	K	N	N	T	A	-	E	Q	D	T	S	Y	S	S	L	D	E	L	R	E	S	W	W	N	T
E10_PLC22	1	E	Y	T	K	D	L	E	L	N	L	Q	K	A	F	G	K	L	F	R	K	Y	I	K	K	N	N	T	A	-	E	Q	D	T	S	Y	S	S	L	A	E	L	R	E	S	W	W	N	T
E10_PLC4	1	E	Y	T	K	D	L	E	L	N	L	Q	K	A	F	G	K	L	F	R	K	Y	I	K	K	N	N	T	A	-	E	Q	D	T	S	Y	S	S	L	D	E	L	R	E	S	W	W	N	T
E10_PLC6	1	E	Y	T	K	D	L	E	L	N	L	Q	K	A	F	G	K	L	F	R	K	Y	I	K	K	N	N	T	A	-	E	Q	D	T	S	Y	S	S	L	A	E	L	R	E	S	W	W	N	T
E10_PLC8	1	E	Y	T	K	D	L	E	L	N	L	Q	K	I	F	G	K	L	F	R	K	Y	I	K	K	N	N	T	A	-	E	Q	D	T	S	Y	S	S	L	D	E	L	R	E	S	W	W	N	T
E10_PLC9	1	E	Y	T	K	D	L	E	L	N	L	Q	K	A	L	G	K	L	F	R	K	Y	I	K	K	N	N	T	A	-	E	Q	D	T	S	Y	S	S	L	A	E	L	R	E	S	W	W	N	T
E11_PLC12	1	E	Y	T	K	D	L	E	L	N	L	Q	K	A	F	G	K	L	F	R	K	Y	I	K	K	N	I	S	T	-	E	Q	R	T	L	Y	S	S	L	D	E	L	R	E	S	W	W	N	T
E11_PLC14	1	E	Y	T	K	D	L	E	L	N	L	Q	K	T	F	G	K	L	F	R	K	Y	I	K	K	N	I	S	T	-	E	Q	H	T	L	Y	S	S	L	D	E	L	R	E	S	W	W	N	T
E11_PLCPER1	17	E	Y	T	K	D	L	E	L	N	L	Q	K	A	F	G	K	L	F	R	K	Y	I	K	K	N	I	S	T	-	E	Q	H	T	L	Y	S	S	L	D	E	L	R	E	S	W	W	N	T
E12_PLC1	1	D	F	T	K	D	M	E	L	N	L	Q	Q	I	F	G	K	L	F	R	K	Y	I	K	K	N	N	T	A	-	E	Q	H	T	S	Y	S	S	L	D	E	L	R	E	S	W	W	N	T
E12_PLC11	1	D	F	T	K	D	M	E	L	N	L	Q	K	A	F	G	K	L	F	R	K	Y	I	K	K	N	I	S	T	-	E	Q	D	T	L	Y	S	S	L	D	E	L	R	E	S	W	W	N	T
E12_PLC13	1	D	F	T	K	D	L	E	L	N	L	Q	Q	I	F	G	K	L	F	R	K	Y	I	K	K	N	N	T	A	-	E	Q	D	T	L	Y	S	S	L	D	E	L	R	E	S	W	W	N	T
E12_PLC14	1	D	F	T	K	D	M	E	L	N	L	Q	K	I	F	G	K	L	F	R	K	Y	I	K	K	N	I	S	T	-	E	Q	H	T	L	Y	S	S	L	D	E	L	R	E	S	W	W	N	T
E12_PLC15	2	D	F	T	K	D	L	E	L	N	L	Q	Q	I	F	G	K	L	F	R	K	Y	I	K	K	N	I	S	T	-	E	Q	D	T	L	Y	S	S	L	D	E	L	R	E	S	W	W	N	T
E12_PLC16	1	D	F	T	K	D	L	E	L	N	L	Q	K	A	F	G	K	L	F	R	K	Y	I	K	K	N	I	S	T	-	E	Q	D	T	L	Y	S	S	L	D	E	L	R	E	S	W	W	N	T
E12_PLC17	1	D	F	T	K	D	L	E	L	N	L	Q	Q	I	F	G	K	L	F	R	K	Y	I	K	K	N	N	T	A	-	E	Q	D	T	L	Y	S	S	L	D	E	L	R	E	S	W	W	N	T
E12_PLC22	1	E	Y	T	K	D	L	E	L	N	L	Q	K	I	F	G	K	L	F	R	K	Y	I	K	K	N	N	T	A	-	E	Q	P	T	L	Y	S	S	L	D	E	L	R	E	S	W	W	N	T
E12_PLC5	2	D	F	T	K	D	L	E	L	N	L	Q	Q	I	F	G	K	L	F	R	K	Y	I	K	K	N	N	S	A	-	E	Q	D	T	L	Y	S	S	L	D	E	L	R	E	S	W	W	N	T
E12_PLC6	1	D	F	T	K	D	M	E	L	N	L	Q	K	I	F	G	K	L	F	R	K	Y	I	K	K	N	I	S	T	-	E	Q	D	T	L	Y	P	S	L	D	E	L	R	E	S	W	W	N	T
E12_PLC7	1	E	Y	T	K	D	L	E	L	N	L	Q	K	I	F	G	K	L	F	R	K	Y	I	K	K	N	N	T	A	-	E	Q	D	T	L	Y	S	S	L	D	E	L	R	E	S	W	W	N	T
E12_PLC9	1	D	F	T	K	D	M	E	L	N	L	Q	K	I	F	G	K	L	F	R	K	Y	I	K	K	N	I	S	T	-	E	Q	D	T	L	Y	S	S	L	D	E	L	R	E	S	W	W	N	T
E12_PLCPER12	1	D	F	T	K	D	M	E	L	N	L	Q	K	I	F	G	K	L	F	R	K	Y	I	K	K	N	I	S	T	-	E	Q	D	T	L	Y	S	S	L	D	E	L	R	E	S	W	W	N	T
E12_PLCPER21	1	D	F	T	K	D	L	E	L	N	L	Q	Q	I	F	G	K	L	F	R	K	Y	I	K	K	N	N	T	A	-	E	Q	D	T	L	Y	S	S	L	D	E	L	R	E	S	W	W	N	T
E13_PLC11	1	E	Y	T	K	D	L	E	L	N	L	Q	Q	I	F	G	K	L	F	R	K	Y	I	K	K	N	I	A	S	D	E	N	-	T	L	Y	S	S	L	D	E	L	R	E	S	W	W	N	T
E13_PLC12	1	D	F	T	K	D	L	E	L	N	L	Q	Q	I	F	G	K	L	F	R	K	Y	I	K	K	N	N	T	A	-	E	Q	D	T	S	Y	S	S	L	D	E	L	R	E	S	W	W	N	T
E13_PLC15	2	E	Y	T	K	D	L	E	L	N	L	Q	K	I	F	G	K	L	L	R	K	Y	I	K	K	N	N	T	A	-	E	Q	H	T	L	Y	S	S	L	D	E	L	R	E	S	W	W	N	T
E13_PLC17	1	E	Y	T	K	D	L	E	L	N	L	Q	K	I	F	G	K	L	F	R	K	Y	I	K	K	N	I	A	S	D	E	N	-	T	L	Y	S	S	L	D	E	L	R	E	S	W	W	N	T
E13_PLC18	1	D	F	T	K	D	L	E	L	N	L	Q	Q	I	F	G	K	L	F	R	K	Y	I	K	K	N	N	T	A	-	E	Q	D	T	S	Y	S	S	L	D	E	L	R	E	S	W	W	N	T
E13_PLC20	2	E	Y	T	K	D	L	E	L	N	L	Q	Q	I	F	G	K	L	F	R	K	Y	I	K	K	N	N	T	A	-	E	Q	H	T	L	Y	S	S	L	D	E	L	R	E	S	W	W	N	T
E13_PLC22	1	D	F	T	K	D	L	E	L	N	L	Q	Q	I	F	G	K	L	F	R	K	Y	I	K	K	N	N	T	A	-	E	Q	H	T	L	Y	S	S	L	D	E	L	R	E	S	W	W	N	T
E13_PLC4	1	D	F	T	K	D	L	E	L	N	L	Q	K	I	F	G	K	L	F	R	K	Y	I	K	K	N	N	T	A	-	E	Q	H	T	L	Y	S	S	L	D	E	L	R	E	S	W	W	N	T
E13_PLC5	1	E	Y	T	K	D	L	E	L	N	L	Q	K	I	F	G	K	L	F	R	K	Y	I	K	K	N	N	T	A	-	E	Q	H	T	L	Y	S	S	L	D	E	L	R	E	S	W	W	N	T
E13_PLC7	1	D	F	T	K	D	L	E	L	N	L	Q	K	I	F	G	K	L	F	R	K	Y	I	K	K	N	N	T	A	-	E	Q	H	T	L	Y	S	S	L	D	E	L	R	E	S	W	W	S	T
E13_PLC9	1	E	Y	T	K	D	L	E	L	N	L	Q	K	I	F	G	K	L	F	R	K	Y	I	K	K	N	N	T	A	-	E	Q	D	T	S	Y	S	S	L	D	E	L	R	E	S	W	W	N	T
E13_PLCPER1	3	E	Y	T	K	D	L	E	L	N	L	Q	K	I	F	G	K	L	F	R	K	Y	I	K	K	N	N	T	A	-	E	Q	H	T	L	Y	S	S	L	D	E	L	R	E	S	W	W	N	T
E13_PLCPER19	1	E	Y	T	K	D	L	E	L	N	L	Q	K	I	F	G	K	L	F	R	K	Y	I	K	K	N	I	A	S	D	E	N	-	T	L	Y	S	S	L	D	E	L	R	E	S	W	W	N	T
E14_PLC1	1	E	Y	T	K	D	L	E	L	N	L	Q	K	I	F	G	K	L	F	R	K	Y	I	K	K	N	I	A	S	D	E	N	-	T	L	Y	S	S	L	D	E	L	R	E	S	W	W	N	T
E14_PLC10	7	E	Y	T	K	D	L	E	L	N	L	Q	Q	I	F	G	K	L	F	R	K	Y	I	K	K	N	N	T	I	V	E	N	-	T	S	Y	S	S	L	D	E	L	R	E	S	W	W	N	T
E14_PLC11	1	E	Y	T	K	D	L	E	L	N	L	Q	K	A	F	G	K	L	F	R	K	Y	I	K	K	N	N	T	A	-	E	Q	H	T	S	Y	S	S	L	D	E	L	R	E	S	W	W	N	T
E14_PLC12	1	D	F	T	K	N	V	E	L	N	L	Q	K	A	F	G	K	L	F	R	K	Y	I	K	K	N	N	T	I	V	E	N	-	T	S	Y	S	S	L	D	E	L	R	E	S	W	W	N	T
E14_PLC15	1	E	Y	T	K	D	L	E	L	N	L	Q	Q	I	F	G	K	L	F	R	K	Y	I	K	K	N	N	T	I	V	E	N	-	T	S	Y	S	S	L	D	E	L	R	E	S	W	W	N	T
E14_PLC20	1	E	Y	T	K	D	L	E	L	N	L	Q	Q	I	F	G	K	L	F	R	K	Y	I	K	K	N	N	T	I	V	E	N	-	T	S	Y	S	S	L	D	E	L	R	E	S	W	W	N	T
E14_PLC21	1	E	Y	T	K	D	L	E	L	N	L	Q	Q	I	F	G	K	L	F	R	K	Y	I	K	K	N	N	T	A	-	E	Q	H	T	S	Y	S	S	L	D	E	L	R	E	S	W	W	N	T
E14_PLC3	1	E	Y	T	K	D	L	E	L	N	L	Q	K	I	F	G	K	L	F	R	K	Y	I	K	K	N	I	A	S	D	E	N	-	T	L	Y	S	S	L	D	E	L	R	E	S	W	W	N	T
E14_PLC5	1	E	Y	T	K	D	L	E	L	N	L	Q	Q	I	F	G	K	L	F	R	K	Y	I	K	K	N	N	A	I	V	E	N	-	T	S	Y	S	S	L	D	E	L	R	E	S	W	W	N	T
E14_PLC8	1	E	Y	T	K	D	L	E	L	N	L	Q	K	A	F	G	K	L	L	R	K	Y	I	K	K	N	N	T	I	V	E	N	-	T	S	Y	S	S	L	D	E	L	R	E	S	W	W	N	T
E14_PLCPER22	1	E	Y	T	K	D	L	E	L	N	L	Q	Q	I	F	G	K	L	F	R	K	Y	I	K	K	N	I	A	S	D	E	N	-	T	L	Y	S	S	L	D	E	L	R	E	S	W	W	N	T
E14_PLCPER4	1	E	Y	T	K	D	L	E	L	N	L	Q	K	A	F	G	K	L	F	R	K	Y	I	K	K	N	N	T	A	-	E	Q	H	T	S	Y	S	S	L	D	E	L	R	E	S	W	W	N	T
E16_PLC10	3	E	Y	T	K	D	L	E	L	N	L	Q	K	I	F	G	K	L	F	R	K	Y	I	K	K	N	N	T	A	-	E	Q	D	T	S	Y	S	S	L	D	E	L	R	E	S	W	W	N	T
E16_PLC11	1	D	F	T	K	D	L	E	L	N	L	Q	K	I	F	G	K	L	F	R	K	Y	I	K	K	N	N	T	A	-	E	Q	D	T	S	Y	S	S	L	D	E	L	R	E	S	W	W	N	T
E16_PLC17	1	E	Y	T	K	D	L	E	L	N	L	Q	N	N	F	G	K	L	F	R	K	Y	I	K	K	N	I	S	T	-	E	Q	H	T	S	Y	S	S	L	D	E	L	R	E	S	W	W	N	T
E16_PLC3	1	E	Y	T	K	D	L	E	L	N	L	Q	N	N	F	G	K	L	F	R	K	Y	I	K	K	N	I	S	T	-	E	Q	H	T	S	Y	S	S	L	D	E	L	R	E	S	W	W	N	T
E16_PLC4	1	E	Y	T	K	D	L	E	L	N	L	Q	N	N	F	G	K	L	F	R	K	Y	I	K	K	N	I	S	T	-	E	Q	H	T	S	Y	S	P	L	D	E	L	R	E	S	W	W	N	T
E16_PLC5	3	E	Y	T	K	D	L	E	L	N	L	Q	K	I	F	G	K	L	F	R	K	Y	I	K	K	N	N	T	A	-	E	Q	H	T	S	Y	S	S	L	D	E	L	R	E	S	W	W	N	T
E16_PLC6	3	E	Y	T	K	D	L	E	L	N	L	Q	N	N	F	G	K	L	F	R	K	Y	I	K	K	N	I	S	T	-	E	Q	H	T	S	Y	S	S	L	D	E	L	R	E	S	W	W	N	T
E17_PLC1	1	D	F	T	K	D	L	E	I	N	L	Q	K	I	F	G	K	L	F	R	K	Y	I	K	K	N	I	S	T	-	E	Q	D	T	S	Y	S	S	L	D	E	L	R	E	S	W	W	N	T
E17_PLCPER17	18	D	F	T	K	D	L	E	L	N	L	Q	K	I	F	G	K	L	F	R	K	Y	I	K	K	N	I	S	T	-	E	Q	D	T	S	Y	S	S	L	D	E	L	R	E	S	W	W	N	T
E17_PLCPER18	1	D	F	T	K	D	L	E	L	N	L	Q	K	I	F	G	K	L	F	R	K	Y	I	K	K	N	I	S	T	-	E	Q	D	T	L	Y	S	S	L	D	E	L	R	E	S	W	W	N	T
E18_PLC1	15	D	F	T	K	N	V	E	L	N	L	Q	K	A	F	G	K	L	F	R	K	Y	I	K	K	N	N	T	A	-	E	Q	D	T	S	Y	S	S	L	A	E	L	R	E	S	W	W	N	T
E18_PLC10	1	D	F	T	K	N	V	E	L	N	L	Q	K	A	F	G	K	L	F	R	K	Y	I	K	K	N	N	T	A	-	E	Q	D	T	S	Y	S	S	L	A	E	L	R	E	S	W	W	N	T
E18_PLC11	1	D	F	T	K	N	V	E	L	N	L	Q	K	A	F	G	K	L	F	R	K	Y	I	K	K	Y	N	T	A	-	E	Q	D	T	S	Y	S	S	L	A	E	L	R	E	S	W	W	N	T
E18_PLC6	1	D	F	T	K	N	V	E	L	N	L	Q	K	A	F	G	K	L	F	R	K	Y	I	K	K	N	N	T	A	-	E	Q	D	T	S	Y	S	S	L	A	E	L	R	E	S	W	W	N	T
E19_PLC1	12	E	Y	T	K	D	L	E	L	N	L	Q	K	I	F	G	K	L	F	R	K	Y	I	K	K	N	N	T	A	-	E	Q	H	T	S	Y	S	S	L	D	E	L	R	E	S	W	W	N	T
E19_PLC12	1	D	F	T	K	D	L	E	L	N	L	Q	Q	I	F	G	K	L	F	R	K	Y	I	K	K	N	I	S	T	-	E	Q	H	T	L	Y	S	S	L	D	E	L	R	E	S	W	W	N	T
E19_PLC2	1	E	Y	T	K	D	L	E	L	N	L	Q	K	I	F	G	K	L	F	R	K	Y	I	K	K	N	N	T	A	-	E	Q	H	T	S	Y	S	S	L	D	E	L	R	E	S	W	W	N	T
E19_PLC20	1	D	F	T	K	D	L	E	L	N	L	Q	Q	I	F	G	K	L	F	R	K	Y	I	K	K	N	N	T	A	-	E	Q	H	T	S	Y	S	S	L	D	E	L	R	E	S	W	W	N	T
E19_PLC6	1	D	F	T	K	D	L	E	L	N	L	Q	Q	I	F	G	K	L	F	R	K	Y	I	K	K	N	I	S	T	-	E	Q	H	T	L	Y	S	S	L	D	E	L	R	E	S	W	W	N	T
E19_PLC9	1	E	Y	T	K	D	L	E	L	N	L	Q	K	I	F	G	K	L	F	R	K	Y	I	K	K	N	I	S	T	-	E	Q	H	T	L	Y	S	S	L	D	E	L	R	E	S	W	W	N	T
E19_PLCPER11	1	E	Y	T	K	D	L	E	L	N	L	Q	Q	I	F	G	K	L	F	R	K	Y	I	K	K	N	I	S	T	-	E	Q	H	T	L	Y	S	S	L	D	E	L	R	E	S	W	W	N	T
E19_PLCPER13	2	E	Y	T	K	D	L	E	L	N	L	Q	K	I	F	G	K	L	F	R	K	Y	I	K	K	N	N	T	A	-	E	Q	H	T	S	Y	S	S	L	D	E	L	R	E	S	W	W	N	T
E19_PLCPER15	1	D	F	T	K	D	L	E	L	N	L	Q	Q	I	F	G	K	L	F	R	K	Y	I	K	K	N	I	S	T	-	E	Q	H	T	L	Y	S	S	L	D	E	L	R	E	S	W	W	N	T
E2_PLC1	1	E	Y	T	K	D	L	E	L	N	L	Q	K	I	F	G	K	L	F	R	K	Y	I	K	K	N	I	S	A	-	E	Q	D	T	L	Y	S	S	L	D	E	L	R	E	S	W	W	N	T
E2_PLC14	1	E	Y	T	K	D	L	E	L	N	L	Q	Q	I	F	G	K	L	F	R	K	Y	I	K	K	N	I	S	A	-	E	Q	D	T	L	Y	S	S	L	D	E	L	R	E	S	W	W	N	T
E2_PLC17	1	E	Y	T	K	D	L	E	L	N	L	Q	K	I	F	G	K	L	F	R	K	Y	I	K	K	N	I	S	A	-	E	Q	D	T	L	Y	S	S	L	D	E	L	R	E	S	W	W	N	T
E2_PLC18	1	E	Y	T	K	D	L	E	L	N	L	Q	K	I	F	G	K	L	L	R	K	Y	I	K	K	N	I	S	A	-	E	Q	D	T	L	Y	S	S	L	D	E	L	R	E	S	W	W	N	T
E2_PLC20	1	E	Y	T	K	D	L	E	L	N	L	Q	K	I	F	G	K	L	F	R	K	Y	I	K	K	N	I	S	A	-	E	Q	D	T	L	Y	S	S	L	D	E	L	R	E	S	W	W	N	T
E2_PLC21	1	E	Y	T	K	D	L	E	L	N	L	Q	K	I	F	G	K	L	F	R	K	Y	I	K	K	N	I	S	A	-	E	Q	D	T	L	Y	S	S	L	D	E	L	R	E	S	W	W	N	A
E2_PLC6	1	E	Y	T	K	D	L	E	L	N	L	Q	K	I	F	G	K	L	F	R	K	Y	I	K	K	N	I	S	A	-	E	Q	D	T	L	Y	S	S	L	D	E	L	R	E	S	R	W	N	T
E2_PLC8	1	E	Y	T	K	D	L	E	L	N	L	Q	K	I	F	G	K	L	F	R	K	Y	I	K	K	N	I	S	A	-	E	Q	D	T	L	Y	S	S	L	D	E	L	R	E	S	W	W	N	T
E2_PLCPER3	12	E	Y	T	K	D	L	E	L	N	L	Q	K	I	F	G	K	L	F	R	K	Y	I	K	K	N	I	S	A	-	E	Q	D	T	L	Y	S	S	L	D	E	L	R	E	S	W	W	N	T
E20_PLC20	1	E	Y	T	K	D	L	E	L	N	L	Q	K	I	F	G	K	L	F	R	K	Y	I	K	K	N	N	T	A	-	E	Q	D	T	S	Y	S	S	L	D	E	L	R	E	S	W	W	N	T
E20_PLC23	1	D	F	T	K	D	L	E	L	N	L	Q	Q	I	F	G	K	L	F	R	K	Y	I	K	K	N	I	S	A	-	E	Q	D	T	S	Y	S	S	L	D	E	L	R	E	S	W	W	N	T
E20_PLC8	1	D	F	T	K	D	L	E	L	N	L	Q	Q	I	F	G	K	L	F	R	K	Y	I	K	K	N	I	S	A	-	E	Q	D	T	S	Y	S	S	L	D	E	L	R	E	S	W	W	N	T
E20_PLCPER11	17	D	F	T	K	D	L	E	L	N	L	Q	Q	I	F	G	K	L	F	R	K	Y	I	K	K	N	I	S	A	-	E	Q	D	T	S	Y	S	S	L	D	E	L	R	E	S	W	W	N	T
E21_PLC3	2	E	Y	T	K	D	L	E	L	N	L	Q	K	I	F	G	K	L	F	R	K	Y	I	K	K	N	I	S	T	-	E	Q	D	T	L	Y	S	S	L	D	E	L	R	E	P	W	W	N	T
E21_PLCPER1	18	E	Y	T	K	D	L	E	L	N	L	Q	K	I	F	G	K	L	F	R	K	Y	I	K	K	N	I	S	T	-	E	Q	D	T	L	Y	S	S	L	D	E	L	R	E	S	W	W	N	T
E22_PLC1	13	E	Y	T	K	D	L	E	L	N	L	Q	K	I	F	G	K	L	F	R	K	Y	I	K	K	N	I	A	S	D	E	N	-	T	L	Y	S	S	L	D	E	L	R	E	S	W	W	N	T
E22_PLC14	1	E	Y	T	K	D	L	E	L	N	L	Q	K	I	F	G	K	L	F	R	K	Y	I	K	K	N	I	A	S	D	E	N	-	T	L	Y	S	S	L	D	E	L	R	E	S	W	W	N	A
E22_PLC16	1	E	Y	T	K	D	L	E	L	N	L	Q	K	I	F	G	K	L	F	R	K	Y	I	K	K	N	I	A	S	D	E	N	-	T	L	Y	S	S	L	D	E	L	R	E	S	W	W	N	T
E22_PLC19	1	E	Y	T	K	D	L	E	L	N	L	Q	K	I	F	G	K	L	F	R	K	Y	I	K	K	N	I	A	S	D	E	N	-	T	L	Y	S	S	L	D	E	L	R	E	S	W	W	N	T
E22_PLC2	1	E	Y	T	K	D	L	E	L	N	L	Q	K	I	F	G	K	L	F	R	K	Y	I	K	K	N	I	A	S	D	E	N	-	T	L	Y	S	S	L	D	E	L	R	E	S	W	W	N	T
E22_PLC4	1	E	Y	T	K	D	L	E	L	N	L	Q	K	I	F	G	K	L	F	R	K	Y	I	K	K	N	I	A	S	D	E	N	-	T	L	Y	S	S	L	D	E	L	R	E	S	W	W	N	T
E22_PLC6	1	E	Y	T	K	D	L	E	L	N	L	Q	K	I	F	G	K	L	F	R	K	Y	I	K	K	N	I	A	S	D	E	N	-	T	L	Y	S	S	L	D	E	L	R	E	S	W	W	N	T
E22_PLC7	1	E	Y	T	K	D	L	E	L	N	L	Q	K	I	F	G	K	L	F	R	K	Y	I	K	K	N	I	A	S	D	E	N	-	T	L	Y	S	S	L	D	E	L	R	E	S	W	W	N	T
E3_PLC11	1	D	F	T	K	D	L	E	L	N	L	Q	Q	I	F	G	K	L	F	R	K	Y	I	K	K	N	I	S	T	-	E	Q	H	T	L	Y	S	S	L	D	E	L	R	E	S	W	W	N	T
E3_PLC13	1	D	F	T	K	D	L	E	L	N	L	Q	Q	I	F	G	K	L	F	R	K	Y	I	K	K	N	I	S	T	-	E	Q	H	T	L	Y	S	S	L	D	E	L	R	E	S	W	W	N	T
E3_PLC15	2	D	F	T	K	D	L	E	L	N	L	Q	Q	I	F	G	K	L	F	R	K	Y	I	K	K	N	I	S	T	-	E	Q	H	T	L	Y	S	S	L	D	E	L	R	E	S	W	W	N	T
E3_PLC19	1	D	F	T	K	D	L	E	L	N	L	Q	Q	I	F	G	K	L	F	R	K	Y	I	K	K	N	I	S	T	-	E	Q	H	T	L	Y	S	S	L	D	E	L	R	E	S	W	W	N	T
E3_PLC2	9	D	F	T	K	D	L	E	L	N	L	Q	Q	I	F	G	K	L	F	R	K	Y	I	K	K	N	N	T	I	V	E	N	-	T	S	Y	S	S	L	D	E	L	R	E	S	W	W	N	T
E3_PLC21	1	D	F	T	K	D	L	E	L	N	L	Q	Q	I	F	G	K	L	F	R	K	Y	I	K	K	N	I	S	I	-	E	Q	N	T	L	Y	S	S	L	D	K	L	R	E	S	W	W	N	T
E3_PLC22	1	D	F	T	K	D	L	E	L	N	L	Q	Q	I	F	G	K	L	F	R	K	Y	I	K	K	N	N	T	I	V	E	N	-	T	S	Y	S	S	L	D	E	L	R	E	S	W	W	N	T
E3_PLC3	1	D	F	T	K	D	L	E	L	N	L	Q	Q	I	F	G	K	L	F	R	K	Y	I	K	K	N	N	T	I	V	E	N	-	T	S	Y	S	S	L	D	E	L	R	E	S	W	W	N	T
E4_PLC10	1	D	F	T	K	D	L	E	L	N	L	Q	Q	I	F	G	K	L	F	R	K	Y	I	K	K	N	I	A	S	D	E	N	-	T	S	Y	S	S	L	D	E	L	R	E	S	W	W	N	T
E4_PLC2	1	D	F	T	K	D	L	E	L	N	L	Q	Q	I	F	G	K	L	F	R	K	Y	I	K	K	N	I	A	S	D	E	N	-	T	S	Y	S	S	L	D	E	L	R	E	S	W	W	N	T
E4_PLC21	1	D	F	T	K	D	L	E	L	N	L	Q	Q	I	F	G	K	L	F	R	K	Y	I	K	K	N	I	A	S	D	E	N	-	T	S	Y	S	S	L	D	E	L	R	E	S	W	W	N	T
E4_PLC7	1	D	F	T	K	D	L	E	L	N	L	Q	Q	I	F	G	K	L	F	R	K	Y	I	K	K	N	I	A	S	D	E	N	-	T	S	Y	S	S	L	D	E	L	R	E	S	W	W	N	T
E4_PLC9	1	D	F	T	K	D	L	E	L	N	L	Q	Q	I	F	G	K	L	F	R	K	Y	I	K	K	N	I	A	S	D	E	N	-	T	S	Y	S	S	L	D	E	L	R	E	S	W	W	N	T
E4_PLCPER16	16	D	F	T	K	D	L	E	L	N	L	Q	Q	I	F	G	K	L	F	R	K	Y	I	K	K	N	I	A	S	D	E	N	-	T	S	Y	S	S	L	D	E	L	R	E	S	W	W	N	T
E4_PLCPER5	2	D	F	T	K	D	L	E	L	N	L	Q	Q	I	F	G	K	L	F	R	K	Y	I	K	K	N	N	T	A	-	E	Q	D	T	S	Y	S	S	L	D	E	L	R	E	S	W	W	N	T
E6_PLC1	2	E	Y	T	K	D	L	E	L	N	L	R	K	I	F	G	K	L	F	R	K	Y	I	K	K	N	N	T	A	-	E	Q	H	T	L	Y	S	S	L	D	E	L	R	E	S	W	W	N	T
E6_PLC10	1	E	Y	T	K	D	L	E	L	N	L	Q	K	I	F	G	K	L	F	R	K	Y	I	K	K	N	N	T	I	V	E	N	-	T	S	Y	S	S	L	D	E	L	R	K	S	W	W	N	T
E6_PLC11	1	E	Y	T	K	D	L	E	L	N	L	Q	K	A	F	G	K	L	F	R	K	Y	I	K	K	N	I	S	T	-	E	Q	H	T	L	Y	S	S	L	D	E	L	R	E	S	W	W	N	T
E6_PLC12	2	E	Y	T	K	D	L	E	L	N	L	Q	K	I	F	G	K	L	F	R	K	Y	I	K	K	N	N	T	I	V	E	N	-	T	S	Y	S	S	L	D	E	L	R	E	S	W	W	N	T
E6_PLC13	1	E	Y	T	K	D	L	E	L	N	L	Q	K	I	F	G	K	L	F	R	K	Y	I	K	K	N	N	T	I	V	E	N	-	T	S	Y	S	S	L	D	E	L	R	E	S	W	W	N	T
E6_PLC14	1	D	F	T	K	D	L	E	L	N	L	Q	K	I	F	G	K	L	F	R	K	Y	I	K	K	N	N	T	I	V	E	N	-	T	S	Y	S	S	L	D	E	L	R	E	S	W	W	N	T
E6_PLC16	1	E	Y	T	K	D	L	E	L	N	L	Q	K	A	F	G	K	L	F	R	K	Y	I	K	K	N	I	S	T	-	E	Q	H	T	L	Y	S	S	L	D	E	L	R	E	S	W	W	N	T
E6_PLC18	1	E	Y	T	K	N	L	E	L	N	L	Q	K	I	F	G	K	L	F	R	K	Y	I	K	K	N	N	T	A	-	E	Q	H	T	L	Y	S	S	L	D	E	L	R	E	S	W	W	N	T
E6_PLC19	1	E	Y	T	K	D	L	E	L	N	L	Q	K	I	F	G	K	L	F	R	K	Y	I	K	K	N	N	T	A	-	E	Q	H	T	L	Y	S	S	L	D	E	L	R	E	S	W	W	N	T
E6_PLC2	1	E	Y	T	K	D	L	E	L	N	L	Q	K	I	F	G	K	L	F	R	K	Y	I	K	K	N	I	S	T	-	E	Q	H	T	L	Y	S	S	L	D	E	L	R	E	S	W	W	N	T
E6_PLC21	1	E	Y	T	K	D	L	E	L	N	L	Q	K	I	F	G	K	L	F	R	K	Y	I	K	K	N	N	T	A	-	E	Q	H	T	L	Y	S	S	L	D	E	L	R	E	S	W	W	N	T
E6_PLC3	1	E	Y	T	K	D	L	E	L	N	L	Q	K	I	F	G	K	L	F	R	K	Y	I	K	K	N	N	T	A	-	E	Q	R	T	L	Y	S	S	L	D	E	L	R	E	S	W	W	N	T
E6_PLC4	1	E	Y	T	K	D	L	E	L	N	L	Q	K	I	F	G	K	L	F	R	K	Y	I	K	K	N	N	T	A	-	E	Q	H	T	L	Y	S	S	L	D	E	L	R	E	S	W	W	N	T
E6_PLC5	1	E	Y	T	K	D	L	E	L	N	L	Q	K	I	F	G	K	L	F	R	K	Y	I	K	K	N	N	T	A	-	E	Q	H	T	L	Y	S	S	L	D	E	L	R	E	S	W	W	N	T
E6_PLC6	1	E	Y	T	K	D	L	E	L	N	L	Q	K	I	F	G	K	L	F	R	K	Y	I	K	K	N	N	T	A	-	E	Q	H	T	L	Y	S	S	L	D	E	L	R	E	S	W	W	N	T
E6_PLC7	1	E	Y	T	K	D	L	E	L	N	L	R	K	I	F	G	K	L	F	R	K	Y	I	K	K	N	N	T	I	V	E	N	-	T	S	Y	S	S	L	D	E	L	R	E	S	W	W	S	T
E6_PLC8	1	E	Y	T	K	D	L	E	L	N	L	Q	K	I	F	G	K	L	F	R	K	Y	I	K	K	N	N	T	I	V	E	N	-	T	S	Y	S	S	L	D	E	L	R	E	S	W	W	N	T
E6_PLC9	2	E	Y	T	K	D	L	E	L	N	L	Q	K	I	F	G	K	L	F	R	K	Y	I	K	K	N	N	T	A	-	E	Q	H	T	L	Y	S	S	L	D	E	L	R	E	S	W	W	N	T
E7_PLC1	7	D	F	T	K	D	L	E	L	N	L	Q	Q	I	F	G	K	L	F	R	K	Y	I	K	K	N	I	S	T	-	E	Q	D	T	L	Y	S	S	L	D	E	L	R	E	S	W	W	N	T
E7_PLC10	1	D	F	T	K	D	L	E	L	N	L	Q	Q	I	F	G	K	L	F	R	K	Y	I	K	K	N	I	S	T	-	E	Q	D	T	L	Y	S	S	L	D	E	L	R	E	S	W	W	N	T
E7_PLC16	1	D	F	T	K	D	L	E	L	N	L	Q	Q	I	F	G	K	L	F	R	K	Y	I	K	K	N	I	S	T	-	E	Q	D	T	L	Y	S	S	L	D	E	L	R	G	S	W	W	N	T
E7_PLC3	1	E	Y	T	K	D	L	E	L	N	L	Q	Q	I	F	G	K	L	F	R	K	Y	I	K	K	N	I	S	T	-	E	Q	D	T	L	Y	S	S	L	D	E	L	R	E	S	W	W	N	T
E7_PLC6	1	D	F	T	K	D	L	E	L	N	L	Q	Q	I	F	G	K	L	F	R	K	Y	I	K	K	N	I	S	T	-	E	Q	D	T	L	Y	S	S	L	D	E	L	R	E	S	W	W	N	T
E7_PLC7	1	E	Y	T	K	D	L	E	L	N	L	Q	Q	I	F	G	K	L	F	R	K	Y	I	K	K	N	I	S	T	-	E	Q	D	T	L	Y	S	S	L	D	E	L	R	E	S	W	W	N	T
E7_PLC8	2	D	F	T	K	D	L	E	L	N	L	Q	Q	I	F	G	K	L	F	R	K	Y	I	K	K	N	I	S	T	-	E	Q	D	T	L	Y	S	S	L	D	E	L	R	E	S	R	W	N	T
E7_PLC9	4	D	F	T	K	D	L	E	L	N	L	Q	Q	I	F	G	K	L	F	R	K	Y	I	K	K	N	I	S	T	-	E	Q	D	T	L	Y	S	S	L	D	E	L	R	E	S	W	W	N	T
E8_PLC13	1	D	Y	T	K	D	L	E	L	N	L	Q	K	I	F	G	K	L	F	R	K	Y	I	K	K	N	I	S	T	-	E	Q	D	T	L	Y	S	S	L	D	E	L	R	E	S	W	W	N	T
E8_PLC20	1	E	Y	T	K	D	L	E	L	N	L	Q	K	I	F	G	K	L	F	R	K	Y	I	K	K	N	I	S	T	-	E	Q	D	T	L	Y	S	S	L	D	E	L	R	E	S	W	W	N	T
E8_PLC4	1	E	Y	T	K	D	L	E	L	N	L	Q	K	I	F	G	K	L	F	R	K	Y	I	K	K	N	I	S	T	-	E	Q	D	T	L	Y	S	S	L	D	E	L	R	E	S	W	W	N	T
E8_PLCPER1	16	E	Y	T	K	D	L	E	L	N	L	Q	K	I	F	G	K	L	F	R	K	Y	I	K	K	N	I	S	T	-	E	Q	D	T	L	Y	S	S	L	D	E	L	R	E	S	W	W	N	T
E8_PLCPER22	1	E	Y	T	K	D	L	E	L	N	L	Q	K	A	F	G	K	L	F	R	K	Y	I	K	K	N	I	S	T	-	E	Q	H	T	L	Y	S	S	L	D	E	L	R	E	S	W	W	N	T
E9_PLC11	1	E	Y	T	K	D	L	E	L	N	L	Q	K	I	F	G	K	L	F	R	K	Y	I	K	K	N	I	S	T	-	E	Q	H	T	L	Y	S	S	L	D	E	L	R	E	S	W	W	N	T
E9_PLC15	1	E	Y	T	K	D	L	E	L	N	L	Q	K	A	L	G	K	L	F	R	K	Y	I	K	K	N	N	T	A	-	E	Q	H	T	S	Y	S	S	L	D	E	L	R	E	S	W	W	N	T
E9_PLC21	1	E	Y	T	K	D	L	E	L	N	L	Q	K	I	F	G	K	L	F	R	K	Y	I	K	K	N	I	S	T	-	E	Q	H	T	S	Y	S	S	L	D	E	L	R	E	S	W	W	N	T
E9_PLC22	1	E	Y	T	K	D	L	E	L	N	L	Q	K	I	F	G	K	L	F	R	K	Y	I	K	K	N	I	S	T	-	E	Q	H	T	L	Y	S	S	L	D	E	L	R	E	S	W	W	N	T
E9_PLC3	1	E	Y	T	K	D	L	E	L	N	L	Q	K	A	F	G	K	P	F	R	K	Y	I	K	K	N	N	T	A	-	E	Q	H	T	L	Y	S	S	L	D	E	L	R	E	S	W	W	N	T
E9_PLC8	1	E	Y	T	K	D	L	E	L	N	L	Q	K	A	F	G	K	L	F	R	K	Y	I	K	K	N	N	T	A	-	E	Q	H	T	S	Y	S	S	L	D	E	L	R	E	S	W	W	N	T
E9_PLCPER1	7	E	Y	T	K	D	L	E	L	N	L	Q	K	A	F	G	K	L	F	R	K	Y	I	K	K	N	N	T	A	-	E	Q	H	T	S	Y	S	S	L	D	E	L	R	E	S	W	W	N	T
[truncated: 157 more columns]
