# Supplementary material for: VAR2CSA Signatures of High Plasmodium falciparum Parasitemia in the Placenta
Source: PLoS One. 2013 Jul 25;8(7):e69753. doi: 10.1371/journal.pone.0069753 (PMC3723727; doi:10.1371/journal.pone.0069753)
Supplement: Dataset S2 — Multiple alignment of DBL3X sequences. Alignment of 191 unique amino acid sequences transcribed by 20 P. falciparum placental isolates. Segments containing signatures of high parasite density are colored. (XLSX) [file pone.0069753.s004.xlsx]

## Sheet: Full1
sequence ID	clones	1	2	3	4	5	6	7	8	9	10	11	12	13	14	15	16	17	18	19	20	21	22	23	24	25	26	27	28	29	30	31	32	33	34	35	36	37	38	39	40	41	42	43	44	45	46	47	48
E1_PLC10	1	V	G	E	L	W	D	K	S	Y	G	G	R	S	N	I	K	N	D	T	K	E	S	L	K	N	K	L	K	N	A	I	Q	K	E	T	E	L	L	Y	E	Y	H	D	K	G	T	A	I
E1_PLC11	1	V	G	E	L	W	Y	K	S	Y	G	G	R	S	N	I	K	N	D	T	K	E	S	L	K	N	K	L	K	N	A	I	Q	K	E	T	E	L	L	Y	E	Y	H	D	K	G	T	A	I
E1_PLC14	1	V	G	E	L	W	D	K	S	Y	G	G	R	S	D	I	K	N	D	T	K	E	S	L	E	N	K	L	K	N	A	I	Q	K	E	T	E	L	L	Y	E	Y	H	D	K	G	T	A	I
E1_PLC22	1	V	G	E	L	W	Y	K	S	Y	G	G	R	S	N	I	K	N	D	T	K	E	S	L	K	N	K	L	K	N	A	I	Q	K	E	T	E	L	L	Y	E	Y	H	D	K	G	A	A	I
E1_PLC6	1	V	G	E	L	W	Y	K	S	Y	G	G	R	S	N	I	K	N	D	T	K	E	S	L	K	N	K	L	K	N	A	I	Q	K	E	T	E	L	L	Y	E	Y	H	D	K	G	T	A	I
E1_PLC8	1	V	G	E	L	W	D	K	G	Y	G	G	R	S	N	I	K	N	D	T	K	E	S	L	K	N	K	L	K	N	A	I	Q	K	E	T	E	L	L	Y	E	Y	H	D	K	G	T	A	I
E1_PLCPER3	4	V	G	E	L	W	D	K	S	Y	G	G	R	S	N	I	K	N	D	T	K	E	S	L	K	N	K	L	K	N	A	I	Q	K	E	T	E	L	L	Y	E	Y	H	D	K	G	T	A	I
E10_PLC1	1	V	G	N	L	W	D	K	S	Y	G	G	R	S	N	I	K	N	D	T	K	E	S	I	K	N	K	L	K	N	A	I	Q	K	E	T	E	L	L	Y	E	Y	H	D	K	G	T	A	I
E10_PLC10	2	V	G	N	L	W	D	K	S	Y	G	G	R	S	N	I	K	N	D	T	K	E	S	I	K	N	K	L	K	N	A	I	Q	K	E	T	E	L	L	Y	E	Y	H	D	K	G	T	A	I
E10_PLC16	1	V	G	N	L	W	D	K	S	Y	G	G	R	S	N	I	K	N	D	T	E	E	S	I	K	N	K	L	K	N	A	I	Q	K	E	T	E	L	L	Y	E	Y	H	D	K	G	T	A	I
E10_PLC17	1	V	G	N	L	W	D	K	S	Y	G	G	R	S	N	I	K	N	D	T	K	E	S	I	K	N	K	L	K	S	A	I	Q	K	E	T	E	L	L	Y	E	Y	H	D	K	G	T	A	I
E10_PLC2	1	V	G	N	L	W	D	K	S	Y	G	G	R	S	N	I	K	N	D	T	K	E	S	I	K	N	K	L	K	N	A	I	Q	K	E	T	E	L	L	Y	E	Y	H	D	K	G	T	A	I
E10_PLC3	1	V	G	N	L	W	D	K	S	Y	G	G	R	S	N	I	K	N	D	T	K	E	S	L	K	N	K	L	K	N	A	I	Q	K	E	T	E	L	L	Y	E	Y	H	D	K	G	T	A	I
E10_PLC4	1	V	G	N	L	W	D	K	R	Y	G	G	R	S	N	I	K	N	D	T	K	E	S	L	K	N	K	L	K	N	A	I	Q	K	E	T	E	L	L	Y	E	Y	H	D	K	G	T	A	I
E10_PLC5	2	V	G	N	L	W	D	K	S	Y	G	G	R	S	N	I	K	N	D	T	E	E	S	I	K	N	K	L	K	N	A	I	Q	K	E	T	E	L	L	Y	E	Y	H	D	K	G	T	A	I
E10_PLC8	1	V	G	N	L	W	D	K	S	Y	G	G	R	S	N	I	K	N	D	T	K	E	S	I	K	N	K	L	K	N	A	I	Q	K	E	T	E	L	L	Y	E	Y	H	D	K	G	T	A	I
E11_PLC12	1	V	G	E	L	W	Y	K	R	Y	G	G	R	S	N	I	K	N	D	T	K	G	S	L	K	N	K	L	K	N	A	I	H	K	E	T	E	L	L	Y	E	Y	H	D	K	G	T	A	I
E11_PLC17	1	V	G	E	L	W	Y	K	R	Y	G	G	R	S	N	I	K	N	D	T	K	E	S	L	K	N	K	L	K	N	A	I	H	K	E	T	E	L	L	Y	E	Y	H	D	K	G	T	A	I
E11_PLC20	1	V	G	E	L	W	Y	K	R	Y	G	G	R	S	N	I	K	N	D	T	M	E	S	L	K	N	K	L	K	N	A	I	H	K	E	T	E	L	L	Y	E	Y	H	D	K	G	T	A	I
E11_PLC21	1	V	G	E	L	W	Y	K	R	Y	G	G	R	S	N	I	K	N	D	T	K	E	S	L	K	N	K	L	K	N	A	I	H	K	E	T	E	L	L	Y	E	Y	H	D	K	G	T	A	I
E11_PLC3	2	V	G	E	L	W	Y	K	R	Y	G	G	R	S	N	I	K	N	D	T	R	E	S	L	K	N	K	L	K	N	A	I	H	K	E	T	E	L	L	Y	E	Y	H	D	K	G	T	A	I
E11_PLC7	1	V	G	E	L	W	Y	K	R	Y	G	G	R	S	N	I	K	N	D	T	K	E	S	L	K	N	K	L	K	N	A	I	H	K	E	T	E	L	L	Y	E	Y	H	D	K	G	T	A	I
E11_PLC9	1	V	G	E	L	W	Y	K	R	Y	G	G	R	S	N	I	K	N	D	T	K	E	S	L	K	N	K	L	K	N	A	M	H	K	E	T	E	L	L	Y	E	Y	H	D	K	G	T	A	I
E11_PLCPER1	11	V	G	E	L	W	Y	K	R	Y	G	G	R	S	N	I	K	N	D	T	K	E	S	L	K	N	K	L	K	N	A	I	H	K	E	T	E	L	L	Y	E	Y	H	D	K	G	T	A	I
E12_PLC10	1	V	G	E	L	W	D	K	S	Y	G	G	R	S	N	I	K	N	D	T	K	E	L	L	K	N	K	L	K	N	A	I	Q	K	E	T	E	L	L	Y	E	Y	H	D	E	G	T	A	I
E12_PLC12	1	V	G	E	L	W	D	K	S	Y	G	G	R	S	N	I	K	N	D	T	K	E	L	L	K	N	K	L	K	N	A	I	Q	K	E	T	E	L	L	Y	E	Y	H	D	K	G	T	A	I
E12_PLC13	1	V	G	E	L	W	D	K	S	Y	G	G	R	S	N	I	K	N	D	T	K	E	L	L	K	N	K	L	K	N	A	I	Q	K	E	T	E	L	L	Y	E	Y	H	D	K	G	T	A	I
E12_PLC17	2	V	G	E	L	W	D	K	S	Y	G	G	R	S	N	I	K	N	D	T	K	E	L	L	K	N	K	L	K	N	A	I	Q	K	E	T	E	L	L	Y	E	Y	H	D	K	G	T	A	I
E12_PLC19	1	V	G	N	L	W	D	K	S	Y	V	G	R	S	N	I	K	N	D	T	K	E	S	L	K	Q	K	I	K	N	A	I	Q	K	E	T	E	L	L	Y	E	Y	H	D	K	G	T	A	I
E12_PLC20	1	V	G	E	L	W	Y	K	S	Y	V	G	R	S	N	I	K	N	D	T	K	E	L	L	K	N	K	L	K	N	A	I	Q	K	E	T	E	L	L	Y	E	Y	H	D	K	G	T	A	I
E12_PLC21	1	V	G	E	L	W	D	K	G	N	G	G	R	S	N	I	K	N	D	T	K	E	L	L	K	N	K	L	K	N	A	I	Q	K	E	T	E	L	L	Y	E	Y	H	D	K	G	T	A	I
E12_PLC22	1	V	G	E	L	W	Y	K	S	Y	V	G	R	S	N	I	K	N	D	T	K	E	L	L	K	N	K	L	K	N	A	I	Q	K	E	T	E	L	L	Y	E	Y	H	D	K	G	T	A	I
E12_PLC4	1	V	G	E	L	W	Y	K	S	Y	G	G	R	S	N	I	K	N	D	T	K	E	S	L	K	N	K	L	K	N	A	I	Q	K	E	T	E	L	L	Y	E	Y	H	D	K	G	T	A	I
E12_PLC5	2	V	G	E	L	W	D	K	S	Y	G	G	R	S	N	I	K	N	D	T	K	E	L	L	K	N	K	L	K	N	A	I	Q	K	E	T	E	L	L	Y	E	Y	H	D	K	G	T	A	I
E12_PLCPER1	4	V	G	E	L	W	Y	K	S	Y	V	G	R	S	N	I	K	N	D	T	K	E	L	L	K	N	K	L	K	N	A	I	Q	K	E	T	E	L	L	Y	E	Y	H	D	K	G	T	A	I
E13_PLC10	1	V	G	N	L	W	D	K	S	Y	G	G	R	S	N	I	K	N	H	T	K	E	S	L	K	Q	K	I	K	N	A	I	Q	K	E	T	E	L	L	Y	E	Y	H	D	K	G	T	A	I
E13_PLC13	2	V	G	E	L	W	D	K	S	Y	G	G	R	S	N	I	K	N	D	T	K	E	S	L	K	Q	K	I	K	N	A	I	Q	K	E	T	E	L	L	Y	E	Y	H	D	K	G	T	A	I
E13_PLC15	1	V	G	N	L	W	D	K	S	Y	G	G	R	S	N	I	K	N	H	T	K	E	S	L	K	Q	K	I	K	N	A	I	Q	K	E	T	E	L	L	Y	E	Y	H	D	K	G	T	A	I
E13_PLC16	1	V	G	N	L	W	D	K	S	Y	V	G	R	S	N	I	K	N	H	T	K	E	S	L	K	N	K	L	K	N	A	I	H	K	E	T	E	L	L	Y	E	Y	H	D	K	G	T	A	I
E13_PLC18	1	V	G	N	L	W	D	K	S	Y	G	G	R	S	N	I	K	N	D	T	K	E	S	L	K	Q	K	I	K	N	A	I	Q	K	E	T	E	L	L	Y	E	Y	H	D	K	G	T	A	I
E13_PLC20	1	V	G	E	L	W	D	K	S	Y	G	G	R	S	N	I	K	N	D	T	K	E	L	L	K	N	K	L	K	N	A	I	Q	K	E	T	E	L	L	Y	E	Y	H	D	K	G	T	A	I
E13_PLC21	1	V	G	N	L	W	D	K	S	Y	G	G	R	S	N	I	K	N	H	T	K	E	S	L	K	Q	K	I	K	N	A	I	Q	K	E	T	E	L	L	Y	E	Y	H	D	K	G	T	A	I
E13_PLC5	2	V	G	N	L	W	D	K	S	Y	G	G	R	S	N	I	K	N	H	T	K	E	S	L	K	R	K	I	K	N	A	I	Q	K	E	T	E	L	L	Y	E	Y	H	D	K	G	T	A	I
E13_PLC7	1	V	G	N	L	W	D	K	S	Y	G	G	R	S	N	I	K	N	H	T	K	E	S	L	K	Q	K	I	K	N	A	I	Q	K	E	A	E	L	L	Y	E	Y	H	D	K	G	T	A	I
E13_PLC9	1	V	G	N	L	W	D	K	S	Y	G	G	R	S	N	I	K	N	H	T	K	E	S	L	K	Q	K	I	K	N	A	I	Q	K	E	T	E	L	L	Y	E	Y	H	D	K	G	T	A	I
E13_PLCPER1	4	V	G	N	L	W	D	K	S	Y	G	G	R	S	N	I	K	N	H	T	K	E	S	L	K	Q	K	I	K	N	A	I	Q	K	E	T	E	L	L	Y	E	Y	H	D	K	G	T	A	I
E13_PLCPER6	1	V	G	N	L	W	D	K	S	Y	G	G	R	S	N	I	K	N	H	T	K	E	S	L	K	Q	K	I	K	N	A	I	Q	K	E	T	E	L	L	Y	E	Y	H	D	K	G	T	A	I
E14_PLC1	1	V	G	E	L	W	D	K	R	Y	G	G	R	S	N	I	K	N	D	T	K	E	S	L	K	N	K	L	K	N	A	I	Q	K	E	T	E	L	L	H	E	Y	H	D	K	G	T	A	I
E14_PLC13	1	V	G	E	L	W	Y	K	R	D	M	V	E	E	Y	I	K	N	D	T	K	E	S	I	K	N	K	L	K	N	A	I	Q	R	E	T	E	L	L	Y	E	Y	H	D	K	G	T	A	I
E14_PLC14	1	V	G	E	L	W	D	K	R	Y	G	G	R	S	N	I	K	N	D	T	K	E	S	L	K	N	K	L	K	N	A	I	Q	K	E	T	E	L	L	Y	E	Y	H	D	K	G	T	A	I
E14_PLC15	2	V	G	E	L	W	D	K	R	Y	G	G	R	S	N	I	K	N	D	T	K	E	S	L	K	N	K	L	K	N	A	I	Q	K	E	T	E	L	L	Y	E	Y	H	D	K	G	T	A	I
E14_PLC16	1	V	G	E	L	W	Y	K	S	Y	G	G	R	S	N	I	K	N	D	T	K	E	S	L	K	N	K	L	K	N	A	I	Q	K	E	T	E	L	L	Y	E	Y	H	D	K	G	T	A	I
E14_PLC17	1	V	G	E	L	W	Y	K	S	Y	G	G	R	S	N	I	K	N	D	T	K	E	S	I	K	N	K	L	K	N	A	I	Q	R	E	T	E	L	L	Y	E	Y	H	D	K	G	T	A	I
E14_PLC19	2	V	G	E	L	W	Y	K	S	Y	G	G	R	S	N	I	K	N	D	T	K	E	S	L	K	N	K	L	K	N	A	I	Q	K	E	T	E	L	L	Y	E	Y	H	D	K	G	T	A	T
E14_PLC21	1	V	G	E	L	W	Y	K	S	Y	G	G	R	S	N	I	K	N	D	T	K	E	S	L	K	N	K	L	K	N	A	I	Q	K	E	T	E	L	L	Y	E	Y	H	D	K	G	A	A	T
E14_PLC22	1	V	G	E	L	W	Y	K	S	Y	G	G	R	S	N	I	K	N	D	T	K	E	S	L	K	N	K	L	K	N	A	I	Q	K	E	T	E	L	L	Y	E	Y	H	D	K	G	T	A	I
E14_PLC3	1	V	G	E	L	W	Y	K	S	Y	G	G	R	S	N	V	K	N	D	T	K	E	S	I	K	N	K	L	K	N	A	I	Q	K	E	T	E	L	L	Y	E	Y	H	D	K	G	T	A	I
E14_PLC4	2	V	G	E	L	W	D	K	R	Y	G	G	R	S	N	I	K	N	D	T	K	E	S	L	K	N	K	L	K	N	A	I	Q	K	E	T	E	L	L	Y	E	Y	H	D	K	G	T	A	I
E14_PLC5	2	V	G	E	L	W	Y	K	S	Y	G	G	R	S	N	I	K	N	D	T	K	E	S	I	K	N	K	L	K	N	A	I	Q	K	E	T	E	L	L	Y	E	Y	H	D	K	G	T	A	I
E14_PLCPER10	3	V	G	E	L	W	Y	K	S	Y	G	G	R	S	N	I	K	N	D	T	K	E	S	I	K	N	K	L	K	N	A	I	Q	K	E	T	E	L	L	Y	E	Y	H	D	K	G	T	A	I
E16_PLC1	1	V	G	E	L	W	Y	K	R	Y	G	G	R	S	N	I	K	N	D	T	K	E	S	L	K	N	K	L	K	N	A	I	Q	K	E	T	E	L	L	Y	E	C	H	D	K	G	T	A	I
E16_PLC10	1	V	G	E	L	W	Y	K	S	Y	G	G	R	S	N	I	K	N	N	T	K	E	S	L	K	N	K	L	K	N	A	I	Q	K	E	T	E	L	L	Y	E	Y	H	D	K	G	T	A	I
E16_PLC12	1	V	G	E	L	W	Y	K	S	Y	G	G	R	S	N	I	K	S	D	T	K	E	S	L	K	N	K	L	K	N	A	I	Q	K	E	T	E	L	L	Y	E	Y	H	D	K	G	T	A	I
E16_PLC13	1	V	G	E	L	W	Y	K	S	Y	G	G	R	S	N	I	K	N	D	T	K	E	S	L	K	N	K	L	K	N	A	I	Q	K	E	T	E	L	L	Y	G	Y	H	D	K	G	T	A	I
E16_PLC14	1	V	G	E	L	W	Y	K	S	Y	G	G	R	S	N	I	K	N	D	T	K	E	S	L	K	N	K	L	K	N	A	I	Q	K	E	T	E	L	L	Y	E	Y	H	D	K	G	T	A	I
E16_PLC15	1	V	G	E	L	W	Y	K	S	Y	G	G	R	S	N	I	K	N	D	T	K	E	S	L	K	N	K	L	K	N	A	I	Q	K	E	T	E	L	L	Y	E	Y	H	D	K	G	T	A	I
E16_PLC16	1	V	G	E	L	W	Y	K	R	Y	G	G	R	S	N	I	K	N	D	T	K	E	S	L	K	N	K	L	K	N	A	I	Q	K	E	T	E	L	L	Y	E	Y	H	D	K	G	T	A	I
E16_PLC18	1	V	G	E	L	W	Y	K	R	Y	G	G	R	S	N	I	K	N	D	T	K	E	S	L	K	N	K	L	K	N	A	I	Q	K	E	T	E	L	L	Y	E	Y	H	D	K	G	T	A	I
E16_PLC19	1	V	G	E	L	W	Y	K	R	Y	G	G	R	S	N	I	K	N	D	T	K	E	S	L	K	N	K	L	K	N	A	I	Q	K	E	T	E	L	L	Y	E	Y	H	D	K	G	T	A	I
E16_PLC20	1	V	G	E	L	W	Y	K	S	Y	G	G	R	S	N	I	K	N	D	T	K	E	S	L	K	N	K	L	K	N	A	I	Q	K	E	T	E	L	L	Y	E	Y	H	D	K	G	T	A	I
E16_PLC21	1	V	G	E	L	W	Y	K	S	Y	G	G	R	S	N	I	K	N	D	T	K	E	S	L	K	N	K	L	K	N	A	I	Q	K	E	T	E	L	L	Y	E	Y	H	D	K	G	T	A	I
E16_PLC22	1	V	G	N	L	W	D	K	S	Y	G	G	R	S	N	I	K	N	D	T	K	E	S	L	K	N	K	L	K	N	A	I	Q	K	E	T	E	L	L	Y	E	Y	H	D	K	G	T	A	I
E16_PLC4	1	V	G	N	L	W	Y	K	S	Y	G	G	R	S	N	I	K	N	D	T	K	E	S	L	K	N	K	L	K	N	A	I	Q	K	E	T	E	L	L	Y	E	Y	H	D	K	G	T	A	I
E16_PLC5	1	V	G	E	L	W	Y	K	R	Y	G	G	R	S	N	I	K	N	D	T	K	E	S	L	K	N	K	L	K	N	A	I	Q	K	E	T	E	L	L	Y	E	Y	H	D	K	G	T	A	I
E16_PLC6	1	V	G	E	L	W	Y	K	S	Y	G	G	R	S	N	I	K	N	D	T	K	E	S	L	K	N	K	L	K	N	A	I	Q	K	E	T	E	L	L	Y	E	Y	H	D	K	G	T	A	I
E16_PLC7	1	V	G	E	L	W	Y	K	R	Y	G	G	R	S	N	I	K	N	D	T	K	E	S	L	K	N	K	L	K	N	A	I	Q	K	E	T	E	L	L	Y	E	Y	H	D	K	G	T	A	T
E16_PLC8	1	V	G	E	L	W	Y	K	S	Y	G	G	R	S	N	I	K	N	D	T	K	E	S	L	K	N	K	L	K	N	A	I	Q	K	E	T	E	L	L	Y	E	Y	H	D	K	G	T	A	I
E16_PLC9	2	V	G	E	L	W	Y	K	R	Y	G	G	R	S	N	I	K	N	D	T	K	E	S	L	K	N	K	L	K	N	A	I	Q	K	E	T	E	L	L	Y	E	Y	H	D	K	G	T	A	I
E17_PLC10	1	V	G	N	L	W	D	K	S	Y	G	G	R	S	N	I	K	N	D	T	K	E	S	L	K	N	K	L	K	N	A	I	Q	K	E	T	E	L	L	Y	E	Y	H	D	K	G	T	A	I
E17_PLC11	1	V	G	N	L	W	D	K	S	Y	G	G	R	S	N	I	K	N	D	T	K	E	S	L	K	N	K	L	K	N	A	I	Q	K	E	T	E	L	L	Y	E	Y	H	D	K	G	T	A	I
E17_PLC12	1	V	G	E	L	W	Y	K	S	Y	G	G	R	S	N	I	K	N	H	T	K	E	S	I	K	Q	K	I	K	N	A	I	Q	K	E	T	E	L	L	Y	G	Y	H	D	K	G	T	A	I
E17_PLC14	1	V	G	E	L	W	Y	K	S	Y	G	G	R	S	N	I	K	N	H	T	K	E	S	I	K	Q	K	I	K	N	A	I	Q	K	E	T	E	L	L	Y	E	Y	H	D	K	G	T	A	I
E17_PLC16	1	V	G	N	L	W	D	K	S	Y	G	G	R	S	N	I	K	N	D	T	K	E	S	L	K	N	K	L	K	N	A	I	Q	K	E	T	E	L	L	Y	E	Y	H	D	K	G	T	A	I
E17_PLC21	1	V	G	E	L	W	Y	K	S	Y	G	G	R	S	N	I	K	N	H	T	K	E	S	I	K	Q	K	I	K	N	A	I	Q	K	E	T	E	L	L	Y	E	Y	H	D	K	G	T	A	T
E17_PLC5	1	V	G	E	L	W	Y	K	S	Y	G	G	R	S	N	I	K	N	H	T	K	E	S	I	K	Q	K	I	K	N	A	I	Q	K	E	T	E	L	L	Y	E	Y	H	D	K	G	T	A	I
E17_PLC7	1	V	G	E	L	W	Y	K	S	Y	G	G	R	S	N	I	K	N	H	T	K	E	S	I	K	Q	K	T	K	N	A	I	Q	K	E	T	E	L	L	Y	E	Y	H	D	K	G	T	A	I
E17_PLC8	1	V	G	E	L	W	Y	K	S	Y	G	G	R	S	N	I	K	N	H	T	K	E	S	I	K	Q	K	I	K	N	A	I	Q	K	E	T	E	L	L	Y	E	Y	H	D	K	G	T	A	I
E17_PLCPER1	9	V	G	E	L	W	Y	K	S	Y	G	G	R	S	N	I	K	N	H	T	K	E	S	I	K	Q	K	I	K	N	A	I	Q	K	E	T	E	L	L	Y	E	Y	H	D	K	G	T	A	I
E17_PLCPER4	2	V	G	N	L	W	D	K	S	Y	G	G	R	S	N	I	K	N	D	T	K	E	S	L	K	N	K	L	K	N	A	I	Q	K	E	T	E	L	L	Y	E	Y	H	D	K	G	T	A	I
E18_PLC1	17	V	G	N	L	W	D	K	S	Y	G	G	R	S	N	I	K	N	D	T	K	E	S	L	K	N	K	L	K	N	A	I	Q	K	E	T	E	L	L	Y	E	Y	H	D	K	G	T	A	I
E18_PLC11	1	V	G	N	L	W	D	K	S	Y	G	G	R	S	N	I	K	N	D	T	K	E	S	L	K	N	K	L	K	N	A	I	Q	K	G	T	E	L	L	Y	E	Y	H	D	K	G	T	A	I
E18_PLC14	1	V	G	N	L	W	D	K	S	Y	G	G	R	S	N	I	K	N	D	T	K	E	S	L	K	N	K	L	K	N	A	I	Q	K	E	T	E	L	L	Y	E	Y	H	D	K	G	T	A	I
E18_PLC16	1	V	G	N	L	W	D	K	S	Y	G	G	R	S	N	I	K	N	D	T	K	E	S	L	K	N	K	L	K	N	A	I	Q	K	E	T	E	L	L	Y	E	Y	H	D	K	G	T	A	I
E18_PLC17	1	V	G	N	L	W	D	K	S	Y	G	G	R	S	N	I	K	N	D	T	K	E	S	L	K	N	K	L	K	N	A	I	Q	K	E	T	E	L	L	Y	E	Y	H	D	K	G	T	A	I
E18_PLC4	1	V	G	N	L	W	D	K	S	Y	G	G	R	S	N	I	K	N	D	T	K	E	S	L	K	N	K	L	K	N	A	I	Q	K	E	T	E	L	L	Y	E	Y	H	D	K	G	T	A	I
E18_PLC7	1	V	G	N	L	W	D	K	S	Y	G	G	R	S	N	I	K	N	D	T	K	E	S	L	K	N	K	L	K	N	A	I	Q	K	E	T	E	L	L	Y	E	Y	H	D	K	G	T	A	I
E19_PLC10	1	V	G	N	L	W	H	K	S	Y	G	G	R	S	N	I	K	N	H	T	K	E	S	L	K	N	K	L	K	N	A	I	Q	K	E	T	E	L	L	Y	E	Y	H	D	K	G	T	A	T
E19_PLC11	1	V	G	N	L	W	Y	K	S	Y	G	G	R	S	N	I	K	N	H	T	K	E	S	L	K	Q	K	I	K	N	A	I	Q	K	E	T	E	L	L	Y	E	Y	H	D	K	G	T	A	I
E19_PLC13	1	V	G	E	L	W	Y	K	S	Y	G	G	R	S	N	I	K	N	D	T	K	E	S	L	K	Q	K	I	K	N	A	I	Q	K	E	T	E	L	L	Y	E	Y	H	D	K	G	T	A	I
E19_PLC14	1	V	G	E	L	W	Y	K	S	Y	G	G	R	S	N	I	K	N	D	T	K	E	S	L	K	Q	K	I	K	N	A	I	Q	K	E	T	E	L	L	Y	E	Y	H	D	K	G	T	A	I
E19_PLC15	2	V	G	E	L	W	Y	K	S	Y	G	G	R	S	N	I	N	N	D	T	K	E	S	L	K	Q	K	I	K	N	A	I	Q	K	E	T	E	L	L	Y	E	Y	H	D	K	G	T	A	I
E19_PLC17	1	V	G	E	L	W	Y	K	S	Y	G	G	R	S	N	I	K	N	D	T	K	E	S	L	E	Q	K	I	K	N	A	I	Q	K	E	T	E	L	L	Y	E	Y	H	D	K	G	T	A	I
E19_PLC5	2	V	G	E	L	W	Y	K	S	Y	G	G	R	S	N	I	K	N	D	T	K	E	S	L	R	Q	K	I	K	N	A	I	Q	K	E	T	E	L	L	Y	E	Y	H	D	K	G	T	A	I
E19_PLC6	2	V	G	E	L	W	Y	K	S	Y	G	G	R	S	N	I	K	N	D	T	K	E	S	L	K	Q	K	I	K	N	A	I	Q	K	E	T	E	L	L	Y	G	Y	H	D	K	G	T	A	I
E19_PLC9	1	V	G	N	L	W	Y	K	S	Y	G	G	R	S	N	I	K	N	D	T	K	E	S	L	K	Q	K	I	K	N	A	I	Q	K	E	T	E	L	L	Y	E	Y	H	D	K	G	T	A	I
E19_PLCPER16	3	V	G	E	L	W	Y	K	S	Y	G	G	R	S	N	I	K	N	D	T	K	E	S	L	K	Q	K	I	K	N	A	I	Q	K	E	T	E	L	L	Y	E	Y	H	D	K	G	T	A	I
E19_PLCPER21	1	V	G	N	L	W	Y	K	S	Y	G	G	R	S	N	I	K	N	H	T	K	E	S	L	K	N	K	L	K	N	A	I	Q	K	E	T	E	L	L	Y	E	Y	H	D	K	G	T	A	T
E2_PLC12	1	V	G	E	L	W	Y	K	S	Y	G	G	R	S	N	I	K	N	H	T	K	E	S	I	K	N	K	L	K	N	A	I	Q	K	E	T	E	L	L	Y	E	Y	H	D	K	G	T	A	I
E2_PLC13	1	V	G	E	L	W	Y	K	S	Y	G	G	R	S	N	I	K	N	H	T	K	E	S	I	K	N	K	L	K	N	A	I	Q	K	E	T	E	L	L	Y	E	Y	H	D	K	G	T	A	I
E2_PLC14	1	V	G	E	L	W	Y	K	S	Y	G	G	R	S	N	I	K	N	H	T	K	E	S	I	K	N	K	L	K	N	A	I	Q	K	E	T	E	L	L	Y	E	Y	H	D	K	G	T	A	I
E2_PLC17	1	V	G	E	L	W	Y	K	S	Y	G	G	R	S	N	I	K	N	H	T	K	E	S	I	K	N	E	L	K	N	A	I	Q	K	E	T	E	L	L	Y	E	Y	H	D	K	G	T	A	I
E2_PLC20	1	V	G	E	L	W	Y	K	S	Y	G	G	R	S	N	I	K	N	H	T	K	E	S	I	K	N	K	L	K	N	A	I	Q	K	E	T	E	L	L	Y	E	Y	H	D	K	G	T	A	I
E2_PLC22	1	V	G	E	L	W	Y	K	S	Y	G	G	R	S	N	I	K	N	H	T	K	E	S	I	K	N	K	L	K	N	A	I	Q	K	E	T	E	L	L	Y	E	Y	H	D	K	G	T	A	I
E2_PLC7	1	V	G	E	L	W	Y	R	S	Y	G	G	R	S	N	I	K	N	H	T	K	E	S	I	K	N	K	L	K	N	A	I	Q	K	E	T	E	L	L	Y	E	Y	H	D	K	G	T	A	I
E2_PLCPER4	7	V	G	E	L	W	Y	K	S	Y	G	G	R	S	N	I	K	N	H	T	K	E	S	I	K	N	K	L	K	N	A	I	Q	K	E	T	E	L	L	Y	E	Y	H	D	K	G	T	A	I
E20_PLC10	1	V	G	E	L	W	Y	K	S	Y	G	G	R	S	N	I	K	N	H	T	K	E	S	L	K	N	K	L	K	N	A	T	Q	K	E	T	E	L	L	Y	E	Y	H	D	K	G	T	A	I
E20_PLC12	1	V	G	E	L	W	Y	K	S	Y	G	G	R	S	N	I	K	N	H	T	K	E	S	L	K	N	K	L	K	N	A	I	Q	K	E	T	E	L	S	Y	E	Y	H	D	K	G	T	A	I
E20_PLC13	1	V	G	E	L	W	Y	K	S	Y	G	G	R	S	N	I	K	N	H	T	K	E	S	L	K	N	K	L	K	N	A	I	Q	K	E	T	G	L	L	Y	E	Y	H	D	K	G	T	A	I
E20_PLC15	1	V	G	E	L	W	Y	K	S	Y	G	G	R	S	N	I	K	N	H	T	K	E	S	L	K	N	K	L	K	N	A	I	Q	K	E	T	E	L	L	Y	E	Y	H	D	K	G	T	A	I
E20_PLC2	1	V	G	E	L	W	Y	K	S	Y	G	G	R	S	N	I	K	N	H	T	R	E	S	L	K	N	K	L	K	N	A	I	Q	K	E	T	E	L	L	Y	E	Y	H	D	K	G	T	A	I
E20_PLC3	1	V	G	E	L	W	Y	K	S	Y	G	G	R	S	N	I	K	N	H	T	K	E	S	L	K	N	K	L	K	N	A	I	Q	K	E	T	E	L	L	Y	E	H	H	D	K	G	T	A	I
E20_PLC4	1	V	G	E	L	W	Y	K	S	Y	G	G	R	S	N	I	K	N	H	T	K	E	S	L	K	N	K	L	K	N	A	I	Q	K	E	T	E	L	L	Y	E	Y	H	D	K	G	T	A	I
E20_PLC6	1	V	G	E	L	W	Y	K	S	Y	G	G	R	S	N	I	K	N	H	T	K	E	S	L	K	N	K	L	K	N	A	I	Q	K	E	T	E	L	L	Y	E	Y	H	D	K	G	T	A	I
E20_PLC7	1	V	G	E	L	W	Y	K	S	Y	G	G	R	S	N	I	K	N	H	T	K	E	S	L	K	N	K	L	K	N	A	I	Q	K	E	T	E	L	L	Y	E	Y	H	D	K	G	T	A	I
E20_PLC9	1	V	G	E	L	W	Y	K	S	Y	G	G	R	S	N	I	K	N	H	T	K	E	S	L	K	N	K	L	K	N	A	I	Q	K	E	T	E	L	L	Y	E	Y	H	D	K	G	T	A	I
E20_PLCPER1	8	V	G	E	L	W	Y	K	S	Y	G	G	R	S	N	I	K	N	H	T	K	E	S	L	K	N	K	L	K	N	A	I	Q	K	E	T	E	L	L	Y	E	Y	H	D	K	G	T	A	I
E21_PLC13	1	V	G	E	L	W	D	K	R	Y	G	G	R	S	N	I	K	N	D	T	K	E	S	L	K	N	K	L	K	N	A	I	Q	K	E	T	E	L	L	Y	E	Y	H	D	K	G	T	A	I
E21_PLC15	1	V	G	E	L	W	D	K	R	Y	G	G	R	S	N	I	K	N	D	T	K	E	S	L	K	N	K	L	K	N	A	I	Q	K	E	T	E	L	L	Y	E	Y	H	D	K	G	T	A	I
E21_PLC3	1	V	G	E	L	W	D	K	R	Y	G	G	R	S	N	I	K	N	D	T	K	E	S	L	K	N	K	L	K	N	A	I	Q	K	E	T	E	L	L	Y	E	Y	H	D	K	G	T	A	I
E21_PLC8	1	V	G	E	L	W	D	K	R	Y	G	G	R	S	N	I	K	N	D	T	K	E	S	L	K	N	K	L	K	N	A	I	Q	K	E	T	E	L	L	Y	E	Y	H	D	K	G	T	A	I
E21_PLCPER1	9	V	G	E	L	W	D	K	R	Y	G	G	R	S	N	I	K	N	D	T	K	E	S	L	K	N	K	L	K	N	A	I	Q	K	E	T	E	L	L	Y	E	Y	H	D	K	G	T	A	I
E22_PLC1	1	V	G	N	L	W	D	K	S	Y	G	G	R	S	N	I	K	N	D	T	K	E	P	L	K	N	K	L	K	N	A	I	Q	K	E	T	E	L	L	Y	E	Y	R	D	K	G	T	A	I
E22_PLC13	1	V	G	N	L	W	D	K	S	Y	G	G	R	S	N	I	K	N	D	T	K	E	S	L	K	N	K	L	K	N	A	I	Q	K	E	T	E	L	L	Y	E	Y	H	D	K	G	T	A	I
E22_PLC19	1	V	G	N	L	W	D	K	S	Y	G	G	R	S	N	I	K	D	D	T	K	E	S	L	K	N	K	L	K	N	A	I	Q	K	E	T	E	L	L	Y	E	Y	H	D	K	G	T	A	I
E22_PLC2	1	V	G	N	L	W	D	K	S	Y	G	G	R	S	N	I	K	N	D	T	K	E	S	L	K	N	K	L	K	N	A	I	Q	K	E	T	E	L	L	Y	E	Y	H	D	K	G	T	A	I
E22_PLC21	1	V	G	N	L	W	D	K	S	Y	G	G	R	S	N	I	K	N	D	T	K	E	S	L	K	N	K	L	K	N	A	I	Q	K	E	T	E	L	L	Y	E	Y	H	D	K	G	T	A	I
E22_PLC4	2	V	G	N	L	W	D	K	S	Y	G	G	R	S	N	I	K	N	D	A	K	E	S	L	K	N	K	L	K	N	A	I	Q	K	E	T	E	L	L	Y	E	Y	H	D	K	G	T	A	I
E22_PLC5	1	V	G	N	L	W	D	K	S	Y	G	G	R	S	N	I	K	N	D	T	K	E	S	L	K	N	K	L	K	N	A	I	Q	K	E	T	E	L	L	Y	E	Y	H	D	K	G	T	A	I
E22_PLC7	1	V	G	N	L	W	D	K	S	Y	G	G	R	S	N	I	K	N	D	T	K	E	S	L	K	N	K	L	K	N	A	I	Q	K	E	T	E	L	L	Y	E	Y	H	D	K	G	T	A	I
E22_PLCPER10	10	V	G	N	L	W	D	K	S	Y	G	G	R	S	N	I	K	N	D	T	K	E	S	L	K	N	K	L	K	N	A	I	Q	K	E	T	E	L	L	Y	E	Y	H	D	K	G	T	A	I
E3_PLC1	1	V	G	N	L	W	D	K	S	Y	G	G	R	S	N	I	K	N	D	T	K	E	S	L	K	Q	K	I	K	N	A	I	Q	K	E	T	E	L	L	Y	E	Y	H	D	K	G	T	A	I
E3_PLC12	1	V	G	N	L	W	D	K	S	Y	G	G	R	S	N	I	K	N	D	T	K	E	S	L	K	Q	K	I	K	N	A	I	Q	K	E	T	E	L	L	Y	E	Y	H	D	K	G	T	A	I
E3_PLC16	1	V	G	N	L	W	D	K	S	Y	G	G	R	S	N	I	K	N	D	T	K	E	S	L	K	Q	K	I	K	N	A	I	Q	K	E	T	E	L	L	Y	E	Y	H	D	K	G	T	A	I
E3_PLC19	1	V	G	E	L	W	D	K	R	Y	G	G	R	S	N	I	K	N	D	T	K	K	S	L	K	Q	K	I	K	N	A	I	Q	K	E	T	E	L	L	Y	E	Y	H	D	K	G	T	A	I
E3_PLC2	5	V	G	N	L	W	D	K	S	Y	G	G	R	S	N	I	K	N	D	T	K	E	S	L	K	Q	K	I	K	N	A	I	Q	K	E	T	E	L	L	Y	E	Y	H	D	K	G	T	A	I
E3_PLC20	1	V	G	N	L	W	D	K	S	Y	G	G	R	S	N	I	K	N	D	T	K	E	S	L	K	Q	K	I	K	N	A	I	Q	K	E	T	E	L	L	Y	E	Y	H	D	K	G	T	A	I
E3_PLC21	2	V	G	N	L	W	D	K	S	Y	G	G	R	S	N	I	K	N	D	T	K	E	S	L	K	Q	K	I	K	N	A	I	Q	K	E	T	E	L	L	Y	E	C	H	D	K	G	T	A	I
E3_PLC3	1	V	G	N	L	W	D	K	S	Y	G	G	R	S	N	I	K	N	D	T	K	E	S	L	K	Q	K	I	K	N	A	I	Q	K	E	A	E	L	L	Y	E	Y	H	D	K	G	T	A	I
E3_PLC4	1	V	G	N	L	W	D	K	S	Y	G	G	R	S	N	I	K	N	D	T	K	E	S	L	K	Q	K	I	K	N	A	I	Q	K	E	T	E	L	L	Y	E	Y	H	D	K	G	T	A	I
E3_PLC6	1	V	G	N	L	W	D	K	S	Y	G	G	R	S	N	I	K	N	D	T	K	E	S	L	K	Q	K	I	K	N	A	I	Q	K	E	T	E	L	L	Y	E	Y	H	D	K	G	T	A	I
E3_PLC9	1	V	G	N	L	W	G	K	S	Y	G	G	R	S	N	I	K	N	D	T	K	K	S	L	K	Q	K	I	K	N	A	I	Q	K	E	T	E	L	L	Y	E	Y	H	D	K	G	T	A	I
E4_PLC10	1	V	G	N	L	W	D	K	R	Y	G	G	R	S	N	I	K	N	H	T	K	E	S	L	K	N	K	L	K	N	A	I	Q	K	E	T	E	L	L	Y	E	Y	H	D	K	G	T	T	I
E4_PLC13	1	V	G	N	L	W	D	K	R	Y	G	G	R	S	N	I	K	N	H	T	K	E	S	L	K	N	K	L	K	N	A	I	Q	K	E	T	E	L	L	Y	E	Y	H	D	K	G	T	A	I
E4_PLC18	1	V	G	N	L	W	D	K	R	Y	G	G	R	S	N	I	K	N	H	T	K	E	S	L	K	N	K	L	K	N	A	I	Q	K	E	T	E	L	L	Y	E	Y	H	D	K	G	T	A	I
E4_PLC20	2	V	G	N	L	W	D	K	R	Y	G	G	R	S	N	I	K	N	H	T	K	E	S	L	K	N	K	L	K	N	A	I	Q	K	E	T	E	L	L	Y	E	Y	H	D	K	G	T	A	I
E4_PLC8	1	V	G	N	L	W	D	K	R	Y	G	G	R	S	N	I	K	N	H	T	K	E	S	L	K	N	K	L	K	N	A	I	Q	K	E	T	E	L	L	Y	E	Y	H	D	K	G	T	A	I
E4_PLCPER1	13	V	G	N	L	W	D	K	R	Y	G	G	R	S	N	I	K	N	H	T	K	E	S	L	K	N	K	L	K	N	A	I	Q	K	E	T	E	L	L	Y	E	Y	H	D	K	G	T	A	I
E6_PLC1	1	V	G	E	L	W	Y	K	S	Y	G	G	R	S	N	I	K	N	H	T	K	E	S	L	K	Q	K	I	K	N	A	I	Q	K	E	T	E	L	L	Y	E	Y	H	D	K	G	T	A	I
E6_PLC11	1	V	G	E	L	W	Y	K	S	Y	G	G	R	S	N	I	K	N	H	T	K	E	L	L	K	N	K	L	K	N	A	I	Q	K	E	T	E	L	L	Y	E	Y	H	D	K	G	T	A	I
E6_PLC2	1	V	G	E	L	W	Y	K	S	Y	G	G	R	S	N	I	K	N	H	T	K	E	S	L	K	Q	K	I	K	N	A	I	Q	K	E	T	E	L	L	Y	E	Y	H	D	K	G	T	A	I
E6_PLC20	1	V	G	E	L	W	Y	K	S	Y	G	G	R	S	N	I	K	N	H	T	K	E	S	L	K	Q	K	I	K	N	A	I	Q	K	E	T	E	L	L	Y	E	Y	H	D	K	G	T	A	I
E6_PLC21	1	V	G	E	L	W	Y	K	S	Y	G	G	R	S	N	I	K	N	D	T	K	E	S	L	K	N	K	L	K	N	A	I	H	K	E	T	E	L	L	Y	E	Y	H	D	K	G	T	A	I
E6_PLC3	3	V	G	E	L	W	Y	K	S	Y	G	G	R	S	N	I	K	N	H	T	K	E	S	L	K	Q	K	I	K	N	A	I	Q	K	E	T	E	L	L	Y	E	Y	H	D	K	G	T	A	I
E6_PLC5	2	V	G	E	L	W	Y	K	S	Y	G	G	R	S	N	I	K	N	H	T	K	E	S	L	K	Q	K	I	K	N	A	I	Q	K	E	T	E	L	L	Y	E	Y	H	D	K	G	T	A	I
E6_PLC7	1	V	G	E	L	W	Y	K	S	Y	G	G	R	S	N	I	K	N	H	T	K	E	S	L	K	Q	K	I	K	N	A	I	Q	K	E	T	E	L	L	Y	E	Y	H	D	K	G	T	A	I
E6_PLC8	1	V	G	E	L	W	Y	K	S	Y	G	G	R	S	N	I	K	N	D	T	K	E	S	L	K	N	K	L	K	N	A	I	Q	K	E	T	E	L	L	Y	E	Y	H	D	K	G	T	A	I
E6_PLC9	1	V	G	E	L	W	Y	K	S	Y	G	G	R	S	N	I	K	N	H	T	K	E	S	L	K	Q	K	I	K	N	A	I	Q	K	E	T	E	L	L	Y	E	Y	H	D	K	G	T	A	I
E7_PLC19	2	V	G	E	L	W	Y	K	S	Y	G	G	R	S	N	I	K	N	D	T	K	E	S	L	K	N	K	L	K	N	A	I	Q	K	E	T	E	L	L	Y	E	Y	H	D	K	G	T	A	I
E7_PLC9	2	V	G	E	L	W	Y	K	S	Y	G	G	R	S	N	I	K	N	D	T	K	E	S	L	K	N	K	L	K	N	A	I	Q	K	E	T	E	L	L	Y	E	Y	H	G	K	G	T	A	I
E7_PLCPER20	2	V	G	N	L	W	D	K	S	Y	G	G	R	S	N	I	K	N	D	T	K	E	S	L	K	N	K	L	K	N	A	I	Q	K	E	T	E	L	L	Y	E	Y	H	D	K	G	T	A	I
E7_PLCPER22	8	V	G	E	L	W	Y	K	S	Y	G	G	R	S	N	I	K	N	D	T	K	E	S	L	K	N	K	L	K	N	A	I	Q	K	E	T	E	L	L	Y	E	Y	H	D	K	G	T	A	I
E8_PLC1	1	V	G	E	L	W	Y	K	R	Y	G	G	R	S	N	I	K	N	D	T	K	E	S	L	K	N	R	L	K	N	A	I	Q	K	E	T	E	L	L	Y	E	Y	H	D	K	G	T	A	I
E8_PLC10	1	V	G	N	L	W	Y	K	S	Y	G	G	R	S	N	I	K	N	H	T	K	E	S	L	K	N	K	L	K	N	A	I	Q	K	E	T	E	L	L	Y	E	Y	H	D	K	G	T	A	I
E8_PLC13	1	V	G	E	L	W	Y	K	R	Y	G	G	R	S	N	I	K	N	H	T	K	E	S	L	K	N	K	L	K	N	A	I	Q	K	E	T	E	L	L	Y	E	Y	H	D	K	G	T	A	I
E8_PLC14	1	V	G	N	L	W	Y	K	S	Y	G	G	R	S	N	I	K	N	H	T	K	E	S	L	K	N	K	P	K	N	A	I	Q	K	E	T	E	L	L	Y	E	Y	H	D	K	G	T	A	I
E8_PLC16	2	V	G	N	L	W	Y	K	S	Y	G	G	R	S	N	I	K	N	H	T	K	E	S	L	K	N	K	L	K	N	A	I	Q	K	E	T	E	L	L	Y	E	Y	H	D	K	G	T	A	I
E8_PLC21	1	V	G	N	L	W	Y	K	S	Y	G	G	R	S	N	I	K	N	H	T	K	E	S	L	K	N	K	L	K	N	A	I	Q	K	E	T	E	L	L	Y	E	Y	H	D	K	G	T	A	I
E8_PLC22	1	V	G	E	L	W	Y	K	R	Y	G	G	R	S	N	I	K	N	D	T	K	E	S	L	K	N	K	L	K	N	A	I	Q	K	E	T	E	L	L	Y	E	Y	H	D	K	G	T	A	I
E8_PLC5	1	V	G	N	L	W	Y	K	S	Y	G	G	G	S	N	I	K	N	H	T	R	E	S	L	K	N	K	L	K	N	A	I	Q	K	E	R	K	L	L	Y	E	Y	H	D	K	G	T	A	I
E8_PLC8	1	V	G	N	L	W	Y	K	S	Y	G	G	R	S	N	I	K	N	H	T	K	E	S	L	K	N	K	L	K	N	A	I	Q	K	E	T	E	L	L	Y	E	Y	H	D	K	G	T	A	I
E8_PLCPER12	1	V	G	E	L	W	Y	K	R	Y	G	G	R	S	N	I	K	N	D	T	K	E	S	L	K	N	K	L	K	N	A	I	Q	K	E	T	E	L	L	Y	E	Y	H	D	K	G	T	A	I
E8_PLCPER2	3	V	G	N	L	W	Y	K	S	Y	G	G	R	S	N	I	K	N	H	T	K	E	S	L	K	N	K	L	K	N	A	I	Q	K	E	T	E	L	L	Y	E	Y	H	D	K	G	T	A	I
E9_PLC14	1	V	G	E	L	W	D	K	R	Y	G	G	R	S	N	I	K	N	D	T	K	E	S	L	K	N	K	L	K	N	A	I	Q	K	E	T	E	L	L	Y	E	Y	H	D	K	G	T	A	I
E9_PLC15	1	V	G	E	L	W	D	K	R	Y	G	G	R	S	N	I	K	N	D	T	K	E	S	L	K	N	K	L	K	N	A	M	Q	K	E	T	E	L	L	Y	E	Y	H	D	K	G	T	A	I
E9_PLC17	1	V	G	E	L	W	Y	K	S	Y	G	G	R	S	N	I	K	N	D	T	K	E	S	L	K	Q	K	I	K	N	A	I	Q	K	E	T	E	L	L	Y	E	Y	H	D	K	G	T	A	I
E9_PLC18	1	V	G	E	L	W	Y	K	S	Y	G	G	R	S	N	I	K	N	D	T	K	E	S	L	K	Q	K	I	K	N	A	I	Q	K	E	T	E	L	L	Y	E	Y	H	D	K	G	T	A	I
E9_PLC22	1	V	G	E	L	W	D	K	R	Y	G	G	R	S	N	I	K	N	D	T	K	E	S	L	K	N	K	L	R	N	A	I	Q	K	E	T	E	L	L	Y	E	Y	H	D	K	G	T	A	I
E9_PLC3	1	V	G	E	L	W	Y	K	S	Y	G	G	R	S	N	I	K	N	D	T	K	E	S	L	K	Q	K	I	K	N	A	I	Q	R	E	T	E	L	L	Y	E	Y	H	D	K	G	T	A	I
E9_PLCPER1	9	V	G	E	L	W	D	K	R	Y	G	G	R	S	N	I	K	N	D	T	K	E	S	L	K	N	K	L	K	N	A	I	Q	K	E	T	E	L	L	Y	E	Y	H	D	K	G	T	A	I
E9_PLCPER12	2	V	G	E	L	W	Y	K	S	Y	G	G	R	S	N	I	K	N	D	T	K	E	S	L	K	Q	K	I	K	N	A	I	Q	K	E	T	E	L	L	Y	E	Y	H	D	K	G	T	A	I
E9_PLCPER13	1	V	G	E	L	W	D	K	R	Y	G	G	R	S	N	I	K	N	D	T	K	E	S	L	K	N	K	L	K	N	A	I	Q	K	E	T	E	L	L	Y	E	Y	H	D	K	G	T	A	I
	309
[truncated: 150 more columns]
